# Supplementary material for: Antimicrobial, Cytotoxic, and α-Glucosidase Inhibitory Activities of Ethanol Extract and Chemical Constituents Isolated from Homotrigona apicalis Propolis—In Vitro and Molecular Docking Studies
Source: Life (Basel). 2023 Aug 3;13(8):1682. doi: 10.3390/life13081682 (PMC10455239; doi:10.3390/life13081682)
Supplement: Supplementary file 1 [file life-13-01682-s001.zip]

Archive with 1 entries (1 files):
- SI H.apicalis.pdf
